# Supplementary material for: The Effectiveness, Costs and Coastal Protection Benefits of Natural and Nature-Based Defences
Source: PLoS One. 2016 May 2;11(5):e0154735. doi: 10.1371/journal.pone.0154735 (PMC4852949; doi:10.1371/journal.pone.0154735)
Supplement: S1 Table — n = total number of field measurements for each habitat. Values in brackets indicate 95% confidence intervals. (TXT) [file pone.0154735.s008.txt]

Habitat Type	Average % reduction in wave height	Average % reduction in wave energy	Habitat width range (m)	Average measured wave height (m)
Coral Reefs	70	91	34 - 3200	0.73
(n = 34)	(54 – 81)	(79 – 96)
Salt Marsh	72	92	5 - 425	0.28
(n = 15)	(62 – 79)	(86 – 96)
Mangrove	31	53	32 - 260	0.19
(n = 14)	(25 – 37)	(44 – 60)
Seagrass / Kelp	36	58	258 - 942	0.45
(n = 6)	(25 – 45)	(43 – 70)
