# Supplementary material for: The Effectiveness, Costs and Coastal Protection Benefits of Natural and Nature-Based Defences
Source: PLoS One. 2016 May 2;11(5):e0154735. doi: 10.1371/journal.pone.0154735 (PMC4852949; doi:10.1371/journal.pone.0154735)
Supplement: S2 Table — Metadata included within file. (TXT) [file pone.0154735.s009.txt]

Metadata
ID	First_Author	Year	Country	Latitude	Longitude	Habitat	Width	Length	Area	Cost.Reporting	Cost.Calculation	Cost.Unit	Reported.Cost.V1	Reported.Cost.V2	Cost.Year	Currency	CPI.2014	USD.2014	Benefit.Type.Calculation	Reported.Benefit.Type	BC.Ratio.Reported	Setting.Reporting	Setting	Objective	Exposure
Unit	None	Year	None	Decimal_Degree	Decimal_Degree	None	Metres	Metres	Metres	None	None	None	See_Currency	See_Currency	Year	None	None	None	None	None	Yes/No	None	None	None	None
Description	First named author of paper/report from which data was taken	Year of paper/report	Country of project site	Latitude of project site	Longitude of project site	Habitat Type(CR: Coral Reef; MG: Mangrove; OR: Oyster Reef; SM: Salt-Marsh)	Shore-perpendicular width of habitat (assumed to be 1 if only unit costs are provided)	Shore-parallel length of habitat (assumed to be 1 if only unit costs are provided)	Total habitat area (either as reported or using Width X Length; assumed to be 1 if only unit costs are provided)	Describes whether the paper/report is the primary source of cost information (Primary) or whether it cites information from other reports (Secondary)	Describes whether the costs are actual observed costs or estimated hypothetical costs	Unit of habitat extent for which costs are reported (Ha: Per hectare; SqM: Per square-metre; Total: Total project extent in square-metres; M: per metre length of coastline)	Lower limit of reported project cost	Upper limit of reported project cost (same as lower limit if a single value is reported)	Year for which costs are reported	Currency in which costs are reported	Consumer Price Index for 2014 used to calculate inflation from Cost Year for the local currency	Exchange rate from local currency to US$ in 2014	Describes whether benefits reported are actual observed benefits or estimated hypothetical benefits	Type of Benefit Reported as savings in costs (ER: Erosion damage; FL: Flood damage from storms; STR: structure creation and/or maintenance costs)	Whether the project reports a benefit-cost ratio or not	Describes whether the coastal setting is reported by the project or derived based on location and visual inspection	Describes the coastal setting of the project and habitat (O: Open Coast; A: Atoll; B: Bay; E: Estuary)	Describes the primary objective of the project (H: Habitat restoration; E: Erosion control; F: Flood control)	Describes the exposure to wave energy at the project site (H: High; M: Medium; L: Low) (See SI Methods)
Data
ID	First_Author	Year	Country	Latitude	Longitude	Habitat	Width	Length	Area	Cost.Reporting	Cost.Calculation	Cost.Unit	Reported.Cost.V1	Reported.Cost.V2	Cost.Year	Currency	CPI.2014	USD.2014	Benefit.Type.Calculation	Reported.Benefit.Type	BC.Ratio.Reported	Setting.Reporting	Setting	Objective	Exposure
1	Clark	1999	Maldives	4.957	73.458	CR	1	1	1	Primary	Actual	SqM	142	0	1996	USD	1.52	1	NA	NA	No	Reported	O	H	H
2	Spurgeon	2000	USA	24.54452778	-81.4085	CR	100	100	10000	Secondary	Actual	Ha	5500000	100000000	2000	USD	1.42	1	NA	NA	No	Derived	O	H	H
3	Spurgeon	2000	USA	25.141	-80.263	CR	100	100	10000	Secondary	Actual	Ha	400000	1600000	2000	USD	1.42	1	NA	NA	No	Derived	O	H	H
4	Kaly	1995	Australia	-15.941	124.47	CR	100	100	10000	Primary	Estimate	Ha	40000	0	2000	USD	1.42	1	NA	NA	No	Derived	O	H	H
5	Lindahl	2003	Tanzania	-8.133	39.664	CR	100	100	10000	Primary	Estimate	Ha	13000	0	2000	USD	1.42	1	NA	NA	No	Reported	O	H	M
6	Fabian	1996	Maldives	4.178333333	73.50694444	CR	1	200	200	Primary	Estimate	KM	1000000	0	1996	USD	1.52	1	Estimate	ER	No	Derived	A	F	M
7	Fox	2005	Indonesia	-8.515998	119.588194	CR	1	1	1	Primary	Estimate	SqM	5	0	2005	USD	1.25	1	NA	NA	No	Derived	O	H	H
8	Spadoni	2005	USA	24.54452778	-81.4085	CR	1	1	1	Primary	Actual	SqM	1500	0	2005	USD	1.25	1	NA	NA	No	Derived	O	H	H
9	Fox	2005	Maldives	4.957	73.458	CR	1	1	1	Secondary	Estimate	Total	40	160	2005	USD	1.25	1	NA	NA	No	Derived	O	H	H
10	Fox	2005	USA	25.141	-80.263	CR	1	1	1	Secondary	Estimate	SqM	5275	0	2005	USD	1.25	1	NA	NA	No	Derived	O	H	H
11	Goreau	2005	USA	NA	NA	CR	1	1	1	Secondary	Estimate	SqM	1.6	2.8	2005	USD	1.25	1	NA	NA	No	NA	NA	H	NA
12	Goreau	2005	USA	NA	NA	CR	1	1	1	Secondary	Estimate	SqM	3.2	4	2005	USD	1.25	1	NA	NA	No	NA	NA	H	NA
13	Goreau	2005	USA	NA	NA	CR	1	1	1	Secondary	Estimate	SqM	6	42	2005	USD	1.25	1	NA	NA	No	NA	NA	H	NA
14	Goreau	2005	USA	NA	NA	CR	1	1	1	Secondary	Estimate	SqM	60	110	2005	USD	1.25	1	NA	NA	No	NA	NA	H	NA
15	Spurgeon	2004	American_Samoa	-14.32486111	-170.7451361	CR	NA	NA	NA	Primary	Estimate	NA	NA	NA	2004	NA	NA	NA	Estimate	STR	No	Derived	O	NaN	H
16	van_Beukering	2006	Guam	13.43736944	144.7925778	CR	NA	NA	NA	Primary	Estimate	NA	NA	NA	2006	NA	NA	NA	Estimate	FL	No	Derived	O	NaN	H
17	van_Beukering	2006	CNMI	15.19556944	145.7425167	CR	NA	NA	NA	Primary	Estimate	NA	NA	NA	2006	NA	NA	NA	Estimate	FL	No	Derived	O	NaN	H
18	Viswanathan	2011	India	22.428375	69.543919	CR	10	20	200	Primary	Actual	Total	8000000	0	2009	INR	1.63	0.016	NA	NA	No	Derived	O	H	H
19	Yeemin	2006	Thailand	NA	NA	CR	1	1	1	Secondary	Actual	SqM	1600	2300	2006	BHT	1.04	0.03	NA	NA	No	Derived	O	H	H
20	Anthony	2012	Guyana	6.778792	-58.040692	MG	20	100	2000	Primary	Estimate	Ha	25000	100000	2012	USD	1.03	1	Estimate	STR	No	Derived	O	E	M
21	Deltares	2011	Netherlands	51.80333333	4.8675	MG	100	100	10000	Primary	Actual	Ha	7000	0	2009	EUR	1.09	1.25	Actual	STR	No	Derived	O	F	H
22	IFRC	2011	Vietnam	19.00833333	105.615	MG	286	3500	1.00E+06	Primary	Actual	Total	94374	0	2011	USD	1.06	1	Actual	FL	Yes	Derived	B	F	H
23	IFRC	2011	Vietnam	20.50888889	106.5827778	MG	644	5900	3800000	Primary	Actual	Total	362424	0	2011	USD	1.06	1	Actual	FL	Yes	Derived	B	F	H
24	IFRC	2011	Vietnam	20.24972222	106.5708333	MG	1500	4000	4500000	Primary	Actual	Total	425866	0	2011	USD	1.06	1	Actual	FL	Yes	Derived	B	F	H
25	IFRC	2011	Vietnam	20.68805556	106.7275	MG	1000	3200	6780000	Primary	Actual	Total	646641	0	2011	USD	1.06	1	Actual	FL	Yes	Derived	B	F	H
26	IFRC	2011	Vietnam	20.32916667	106.5794444	MG	1200	7500	9.00E+06	Primary	Actual	Total	585373	0	2011	USD	1.06	1	Actual	FL	Yes	Derived	B	F	H
27	Othman	1994	Malaysia	3.6775	100.9463889	MG	NA	NA	NA	Secondary	Estimate	NA	NA	NA	1994	NA	NA	NA	Estimate	STR	No	Derived	NaN	NaN	M
28	Rao	2013	Fiji	-18.11666667	178.4166667	MG	100	6400	640000	Primary	Estimate	Ha	7000	0	2013	FJD	1.06	0.522	NA	NA	No	Derived	B	F	H
29	Rao	2013	Fiji	-18.11666667	178.4166667	MG	NA	NA	NA	Primary	Estimate	Ha	7000	0	2013	FJD	1.06	0.522	Estimate	FL	Yes	Derived	NaN	NaN	H
30	Spurgeon	2004	American_Samoa	-14.32486111	-170.7451361	MG	NA	NA	NA	Primary	Estimate	NA	NA	NA	2004	NA	NA	NA	Estimate	STR	No	Derived	B	NaN	H
31	Viswanathan	2011	India	22.770653	69.726303	MG	100	600	60000	Primary	Actual	Ha	16000	20000	2009	INR	1.63	0.016	NA	NA	No	Derived	O	H	M
32	Clemson_University	2014	USA	29.67305556	-92.85361111	OR	10	300	3000	Primary	Actual	NA	NA	NA	2014	NA	NA	NA	NA	NA	No	Derived	O	E	L
33	COPRI	2012	USA	29.67305556	-92.85361111	OR	27	270	7300	Primary	Actual	Total	2310000	0	2014	USD	1	1	NA	NA	No	Derived	O	F	H
34	Harrell	2013	USA	30.18722222	-89.49388889	OR	NA	NA	186155	Primary	Actual	Total	25000000	0	2013	USD	1.01	1	NA	NA	No	Derived	B	E	H
35	Kirkpatrick	2013	USA	27.82166667	-82.47138889	OR	5	2560	12800	Primary	Actual	Total	1085000	0	2004	USD	1.26	1	NA	NA	No	Derived	B	E	M
36	ABPMER	2004	UK	52.962422	0.089861	SM	377	1750	660000	Primary	Actual	Total	1977000	0	1999	GBP	1.39	1.59	NA	NA	No	Derived	E	H	H
37	ABPMER	2004	UK	57.738911	-4.0326	SM	291	860	250000	Primary	Actual	Total	31440	0	2003	GBP	1.32	1.59	NA	NA	No	Derived	E	H	L
38	EFTEC	2008	UK	51.616747	0.824875	SM	355	16500	5850000	Primary	Actual	Total	17500000	0	2008	GBP	1.2	1.59	NA	NA	No	Derived	E	H	L
39	Barbier	2013	USA	29.87611111	-89.71916667	SM	NA	NA	NA	Secondary	Estimate	NA	NA	NA	2013	NA	NA	NA	Estimate	FL	No	Derived	O	F	H
40	Benner	1982	USA	36.180881	-75.75708	SM	30.5	800	24400	Primary	Actual	NA	NA	NA	1982	NA	NA	NA	Actual	ER	No	Derived	B	E	M
41	Chung	2007	China	27.97833333	120.7891667	SM	200	1000	2.00E+05	Secondary	Actual	Total	1000000	0	1997	Yuan	1.37	0.163	Actual	STR	No	Derived	E	F	L
42	Chung	2007	China	38.725	117.5480556	SM	20	1000	20000	Secondary	Actual	Total	1045801.53	0	2005	Yuan	1.31	0.163	Estimate	STR	No	Derived	E	E	M
43	Chung	2004	China	32.4125	121.3925	SM	NA	NA	NA	Secondary	Actual	NA	NA	NA	2004	Yuan	1.31	0.163	Estimate	ER	No	Derived	O	E	M
44	ESA_PWA	2013	USA	37.72027778	-122.3197222	SM	60	1600	192000	Secondary	Actual	Total	6300000	0	2013	USD	1.02	1	Estimate	ER	Yes	Derived	B	F	H
45	GalvestonBayFoundation	2008	USA	38.12694444	-76.65416667	SM	9	136	1224	Secondary	Actual	M	135	0	2008	USD	1.11	1	NA	NA	No	Derived	B	E	M
46	Hardaway	2008	USA	38.12694444	-76.65416667	SM	90	91	8190	Primary	Actual	NA	NA	NA	2008	NA	NA	NA	Actual	ER	No	Derived	O	E	H
47	Hardaway	2002	USA	38.185	-76.43472222	SM	3	182	546	Primary	Actual	NA	NA	NA	2002	NA	NA	NA	Actual	ER	No	Derived	E	E	M
48	Hardaway	1999	USA	38.39	-76.50694444	SM	14	3218	45052	Primary	Actual	NA	NA	NA	1999	NA	NA	NA	Actual	ER	No	Derived	B	E	M
49	Hardaway	2002	USA	38.15027778	-76.44083333	SM	10	728	7280	Primary	Actual	NA	NA	NA	2002	NA	NA	NA	Actual	ER	No	Derived	E	E	M
50	OMReG	2004	UK	51.7848	0.845569	SM	2800	3000	840000	Primary	Actual	Total	217000	0	1999	GBP	1.39	1.59	NA	NA	No	Derived	E	H	L
51	VIMS	2014	USA	38.185	-76.43472222	SM	4	90	360	Primary	Actual	M	330	660	2014	USD	1	1	NA	NA	No	Derived	O	E	H
52	VIMS	2003	USA	37.38805556	-76.33305556	SM	460	454	208840	Primary	Actual	NA	NA	NA	2003	NA	NA	NA	Actual	ER	No	Derived	O	F	H
