# Supplementary material for: The Effectiveness, Costs and Coastal Protection Benefits of Natural and Nature-Based Defences
Source: PLoS One. 2016 May 2;11(5):e0154735. doi: 10.1371/journal.pone.0154735 (PMC4852949; doi:10.1371/journal.pone.0154735)
Supplement: S3 Table — Metadata included within file. (TXT) [file pone.0154735.s010.txt]

Metadata
ID	First_Author	Year	Country	Habitat	Latitude	Longitude	Measurement.Type	n	Variable	Depth_Control	h	Tp	B	hv	Hs.i	Hs.iErr	Hs.t	Hs.tErr	R	Source_Text
Unit	None	Year	None	None	Decimal Degrees	Decimal Degrees	None	None	None	Yes/No	metres	seconds	metres	metres	metres	metres	metres	metres	Percentage	None
Description	First named author of paper/report from which data was obtained	Published year of paper/report from which data was obtained	Country of field site	Habitat type (CRC: Coral Reef Crest; CRF: Coral Reef Flat; CRW: Coral Reef Whole; MG: Mangrove; SG: Seagrass/Kelp bed; SM: Salt-Marsh)	Latitude of field site	Longitude of field site	Type of record	Number of observations	Wave height variable measured (Hs: Significant wave height; Hrms: Root mean square wave height; H/Ho: Ratio of final to initial wave height; 1-Hs/Hs0: 1 - ratio of final to initial wave height; E/E0: Ratio of initial to final Wave Energy)	Whether the study controlled for variations in depth by measuring wave heights on multiple transects with and without vegetation	average measured water depth at field site	measured wave period at field site or nearest offshore wave buoy location	measured across-shore width of habitat at field site	average measured height of vegetation at field site	Control wave height (wave height measured before/without the habitat) at field site	Standard error in control wave height measurement	Treatment wave height (wave height measured after/with the habitat) at field site	Standard error in treatment wave height measurement	Estimated wave height reduction (R=Hs.t/Hs.i); used as the effect size variable for the meta-analyses (see SI Methods)	Location(s) of wave height data source(s) in paper/report (fig_num indicates a figure with its number; tab_num indicates a table and its number; sct_num indicates a paper section with its number)
Data
ID	First_Author	Year	Country	Habitat	Latitude	Longitude	Measurement.Type	n	Variable	Depth_Control	h	Tp	B	hv	Hs.i	Hs.iErr	Hs.t	Hs.tErr	R	Source_Text
1	LugoFernandez	1998	USA	CRC	17.75686667	-64.70662778	Field_Observation	110	Hs	No	7	11	60	NaN	0.3	0.05	0.17	0.03	0.433333333	figs_2_5
2	Lowe	2009	USA	CRC	21.46237222	-157.810075	Field_Observation	10	Hs	No	8.1	NaN	NaN	NaN	1.7	0.52	0.67	0.07	0.605882353	fig_7
3	Lowe	2009	USA	CRC	21.46237222	-157.810075	Field_Observation	25	Hrms	No	7.9	NaN	NaN	NaN	1.94	0.55	0.58	0.07	0.701030928	fig_4
4	Taebi	2011	Australia	CRC	-22.20418333	113.8409028	Field_Observation	15	H	No	14	12	500	NaN	1.01	0.36	0.23	0.11	0.772277228	fig_4
5	Falter	2004	USA	CRF	-22.20418333	113.8409028	Field_Observation	3	Hrms	No	2	10	300	NaN	0.44	0.13	0.18	0.06	0.590909091	tab_1
6	Hardy	1996	Australia	CRF	-18.635518	147.047543	Field_Observation	10	Hs	No	3	6	145	NaN	0.56	0.18	0.38	0.1	0.321428571	fig_5
7	Kench	2009	Maldives	CRF	4.178458	73.507028	Field_Observation	5	Hs	No	0.93	8	35	NaN	0.18	0.02	0.15	0.08	0.166666667	fig_5
8	Kench	2009	Maldives	CRF	4.178458	73.507028	Field_Observation	5	Hs	No	0.8	8	34	NaN	0.24	0.06	0.24	0.07	0	fig_5
9	Kench	2009	Maldives	CRF	4.178458	73.507028	Field_Observation	5	Hs	No	0.73	8	48	NaN	0.07	0.01	0.06	0.02	0.142857143	fig_5
10	Kench	2009	Maldives	CRF	4.178458	73.507028	Field_Observation	5	Hs	No	1.2	8	42	NaN	0.07	0.01	0.08	0.01	-0.142857143	fig_5
11	Jago	2007	Australia	CRF	-24.112885	152.714014	Field_Observation	3	Hs	No	1	7	40	NaN	0.3	0.09	0.24	0.14	0.2	fig_5
12	Brander	2004	Australia	CRF	-10.208695	142.822829	Field_Observation	3	Hs	No	3.5	4	2095	NaN	0.41	0.1	0.15	0.07	0.634146341	fig_7a
13	Samosorn	2008	Australia	CRF	-10.208695	142.822829	Field_Observation	39	Hmo	No	1	5	3200	NaN	0.72	0.36	0.28	0.11	0.611111111	figs_4_8_11_13_15
14	Zhu	2004	China	CRF	9.321459	112.423494	Field_Observation	18	H/Ho	No	1.15	NaN	210	NaN	1	0	0.7078	0.071	0.2922	tab_1
15	Zhu	2004	China	CRF	9.321459	112.423494	Field_Observation	85	H/Ho	No	1.12	NaN	184	NaN	1	0.1	0.6538	0.1194	0.3462	tab_1
16	Ford	2013	Marshall_Islands	CRF	7.118544	171.185847	Field_Observation	20	Hs	No	1.08	13	55	NaN	0.46	0.12	0.44	0.13	0.043478261	fig_8
17	Mandlier	2013	Maldives	CRF	4.868422	72.997745	Field_Observation	5	Hs	No	1.4	10	173	NaN	0.34	0.1	0.28	0.09	0.176470588	fig_4c
18	Mandlier	2013	Maldives	CRF	0.350269	73.538188	Field_Observation	5	Hs	No	1.8	10	146	NaN	0.18	0.04	0.19	0.03	-0.055555556	fig_4d
19	Ogawa	2013	New_Zealand	CRF	-36.603441	174.70932	Field_Observation	6	Hmo	No	1.6	7	35	NaN	0.75	0.19	0.22	0.04	0.706666667	figs_4_6
20	Lugo-Fernandez	1998	USA	CRW	17.75686667	-64.70662778	Field_Observation	8	Hs	No	1.2	10	225	NaN	0.57	0.07	0.18	0.04	0.684210526	fig_7
21	Lowe	2005	USA	CRW	21.46237222	-157.810075	Field_Observation	5	Hrms	No	1.6	8	700	NaN	1.51	0.13	0.21	0.07	0.860927152	fig_5
22	Storlazzi	2004	USA	CRW	21.06532	-157.001772	Field_Observation	15	Hs	No	1.2	8.66	750	NaN	0.32	0.09	0.06	0.03	0.8125	fig_4
23	Kench	2006	Australia	CRW	-12.178498	96.8159	Field_Observation	8	H	No	0.5	NaN	100	NaN	1	0.1	0.047	0.0047	0.953	tab_3
24	Kench	2006	Australia	CRW	-12.178498	96.8159	Field_Observation	9	H	No	0.3	NaN	1100	NaN	1	0.1	0.003	0.0003	0.997	tab_3
25	Kench	2006	Australia	CRW	-12.178498	96.8159	Field_Observation	5	H	No	0.05	NaN	2700	NaN	1	0.1	0.1035	0.01	0.8965	tab_3
26	Kench	2006	Australia	CRW	-12.178498	96.8159	Field_Observation	5	H	No	0.85	NaN	392	NaN	1	0.1	0.1735	0.017	0.8265	tab_3
27	Kench	2006	Australia	CRW	-12.178498	96.8159	Field_Observation	5	H	No	0.75	NaN	58	NaN	1	0.1	0.53	0.053	0.47	tab_3
28	Pequignet	2011	Guam	CRW	13.43736944	144.7925778	Field_Observation	50	Hs	No	0.6	6.82	530	NaN	1.26	0.69	0.04	0.02	0.968253968	fig_5
29	Pomeroy	2010	Australia	CRW	-22.20418333	113.8409028	Field_Observation	10	Hrms	No	1.5	14.65	1141	NaN	1.23	0.55	0.12	0.07	0.902439024	figs_3_8
30	Huang	2012	Australia	CRW	-24.112885	152.714014	Field_Observation	15	Hs	No	0.7	7.38	300	NaN	1.54	0.53	0.22	0.08	0.857142857	fig_4
31	Jeanson	2013	Mayotte	CRW	-12.996665	45.16286	Field_Observation	5	Hs	No	0.71	5.01	310	NaN	0.79	0.33	0.21	0.09	0.734177215	figs_4_6c_7b
32	Jeanson	2013	Mayotte	CRW	-12.724435	45.196878	Field_Observation	5	Hs	No	0.55	NaN	310	NaN	0.75	0.56	0.14	0.13	0.813333333	figs_4_6c_7b
33	Filipot	2012	USA	CRW	21.583283	-158.208478	Field_Observation	192	Hs	No	5	13	1000	NaN	1.67	0.59	0.37	0.08	0.778443114	fig_8
61	Christianen	2013	Indonesia	CRW	2.312071	118.100214	Field_Observation	650	Hs	No	1.26	5.5	617	0.05	0.4	0.12	0.23	0.19	0.425	tab_1
36	Brinkman	2006	Australia	MG	-19.27861111	146.8461111	Field_Observation	19	Hs	No	1.2	4.7	260	1.1	0.04	0.01	0.02	0.002	0.5	figs_5_8_p23_p34
37	Brinkman	2006	Australia	MG	-19.27916667	146.985	Field_Observation	21	Hs	No	1	4.7	80	1.1	0.15	0.05	0.05	0.02	0.666666667	figs_5_8_tab_5pt2_p34
38	Brinkman	2006	Japan	MG	24.39583333	123.8138889	Field_Observation	14	Hs	No	0.8	6	50	1.1	0.06	0.02	0.05	0.01	0.166666667	figs_5_8_tab_5-3_p34
39	Narra	2012	Thailand_Kantang	MG	7.367777778	99.47222222	Field_Observation	8	Hs	No	1.6	6.25	242	1	0.039541	0.0242	0.0283	0.0182	0.284920139	fig_26_tabs_7_16
40	Narra	2012	Thailand_Palian	MG	7.056388889	99.68944444	Field_Observation	10	Hs	No	2.2	8.5	106	1	0.068234	0.0104	0.0352	0.0116	0.484784135	fig_20_tabs_7_16
41	Quartel	2007	Vietnam	MG	20.69	106.7919444	Field_Observation	8	Hrms	Yes	1.65	5	31.8	NaN	0.187038	0.0493	0.1801	0.0491	0.037003176	figs_3_5_6
42	VoLuong	2006	Vietnam	MG	10.38444444	106.8688889	Field_Observation	3	Hs	No	1.9	0.66	88	NaN	0.379937	0.0438	0.1493	0.0474	0.607068607	figs_3_5_p29
43	VoLuong	2006	Vietnam	MG	10.38444444	106.8688889	Field_Observation	3	Hs	No	2.1	0.66	88	NaN	0.381935	0.0323	0.1742	0.0718	0.544004289	figs_3_5_p29
44	VoLuong	2006	Vietnam	MG	10.38444444	106.8688889	Field_Observation	3	Hs	No	2.5	0.66	88	NaN	0.38731	0.0214	0.2198	0.0567	0.432422441	figs_3_5_p29
45	Mazda	1997	Vietnam	MG	20.57	106.5908333	Field_Observation	45	1-Hs/Hs0	No	1.1	5	100	0.1	1	0.0518	0.9455	0.0184	0.054462	fig_6b
46	Mazda	1997	Vietnam	MG	20.57	106.5908333	Field_Observation	41	1-Hs/Hs0	No	1.1	5	100	0.4	1	0.0518	0.8819	0.0214	0.11813	fig_6b
47	Mazda	1997	Vietnam	MG	20.57	106.5908333	Field_Observation	68	1-Hs/Hs0	No	1.1	5	100	1	1	0.0518	0.8186	0.0174	0.18144	fig_6b
48	Mazda	2006	Vietnam	MG	20.65611111	106.6858333	Field_Observation	31	Hs	Yes	1.2	10	100	0.8	0.103283	0.0445	0.0903	0.0622	0.125820279	fig_7
49	Bao	2011	Vietnam	MG	20.97333333	107.2044444	Field_Observation	4	Hs	No	NaN	NaN	100	1.6	0.30747	0.1744	0.1059	0.0317	0.655457434	fig_3
58	Paul	2011	UK	SG	50.73444444	-1.151388889	Field_Observation	4	Hs	No	NaN	3.815	300	0.1225	0.0625	0.001	0.0481	0.0084	0.2304	figs_7_9_tab1_tab2
59	Infantes	2012	Spain	SG	39.591918	3.38635	Field_Observation	12	Hrms	Yes	NaN	7	942	0.8	0.970965	0.0144	0.4935	0.0579	0.491695375	figs_4_5
60	Infantes	2012	Spain	SG	39.591918	3.38635	Field_Observation	9	Hrms	Yes	NaN	7	942	0.8	0.954165	0.0059	0.6362	0.0736	0.333232722	figs_4_5
62	Mork	1996	Norway	SG	63.020885	7.227415	Field_Observation	2	E/E0	No	NaN	12	258	1.6	1	0.1	0.4745	0.0004	0.5255	fig_2a_fig_2b
63	Elwany	1995	USA	SG	33.157295	-117.362035	Field_Observation	67	Hs/Hs0	Yes	10	12	350	NaN	0.15	0.015	0.1425	0.14	0.05	fig_6
69	Bradley	2009	USA	SG	30.354261	-87.030182	Field_Observation	46	Hs	No	0.94	0.8	43.3	0.275	0.093	0.005	0.063	0.0124	0.324034335	fig_2_tab_1
34	Lovstedt	2010	Sweden	SM	55.7	13.46666667	Field_Observation	7	Hrms	No	0.41	1	4.5	2	0.05	0.005	0.0389	0.0608	0.22222	figs_5_6_tab_1_p_226
35	Lovstedt	2010	Sweden	SM	55.7	13.46666667	Field_Observation	8	Hrms	No	1.3	0.8	9	2	0.03	0.003	0.0208	0.0597	0.307833333	figs_5_6_tab_1_p_226
50	Cooper	2005	UK	SM	53.01611111	0.208888889	Field_Observation	77	H/Ho	Yes	3.65	16	425	0.08	0.116942	0.038	0.0163	0.0805	0.860426536	figs_5_6_tabs_5_6_7_p36
51	Moller	2002	UK	SM	51.68222222	0.9425	Field_Observation	19	Hs/Hs0	Yes	0.68	2.64	163	NaN	0.168726	0.003	0.0216	0.0105	0.872179258	fig_6_p_512
52	Moller	2002	UK	SM	51.68222222	0.9425	Field_Observation	23	Hs/Hs0	Yes	0.65	2.82	10	NaN	0.261214	0.574	0.0697	0.006	0.733333333	fig_6_p_512
53	Moller	1999	UK	SM	52.96777778	0.903611111	Field_Observation	73	Hs	Yes	1.39	3.86	378	NaN	0.245659	0.0988	0.1132	0.1641	0.539133514	tab_2
54	Knutson	1982	USA	SM	37.2800167	-76.0278639	Field_Observation	14	Hs/Hs0	No	NaN	NaN	30	NaN	0.18	0.0122	0.01	0.0055	0.944444444	tab_2
55	Chung	2006	China	SM	38.725	117.5480556	Field_Observation	2	Hs/Hs0	No	NaN	NaN	20	3.5	1	0.1	0.3465	0.019	0.6535	sct_3113
56	BCDC	2013	USA	SM	37.72027778	-122.3197222	Field_Observation	5	Hs	No	0.82	2.5	152	NaN	0.303	0.0303	0.03	0.003	0.900990099	fig_4_1_sct411
57	Morgan	2009	USA	SM	43.40666667	-70.54138889	Field_Observation	3	Hs	Yes	0.85	NaN	7	2.75	0.077114	0.0332	0.0471	0.1027	0.38877506	fig_9_p486
64	Ysebaert	2013	China	SM	31.5336	121.9667	Field_Observation	15	Hs	No	1.4	NaN	30	0.84	0.5	0.05	0.3	0.02	0.6	tab_1_tab_2_fig_3a
65	Yang	2009	China	SM	31.5	122	Field_Observation	39	Hs	No	1.22	NaN	27.5	0.97	0.162	0.071	0.1	0.062	0.6173	fig_3a
66	Vuik	2015	Netherlands_Hellegat	SM	51.45	4.2	Field_Observation	30	Hs	No	1.28	NaN	50	0.26	0.63	0.063	0.2457	0.025	0.39	tab_1
67	Vuik	2015	Netherlands_Bath	SM	51.4	4.21	Field_Observation	29	Hs	No	1.02	NaN	50	0.22	0.49	0.049	0.1568	0.016	0.32	tab_1
68	Vuik	2015	Netherlands_Groningen	SM	51.4	4.21	Field_Observation	4	Hs	No	1.33	NaN	300	NaN	0.68	0.068	0.265	0.026	0.610294118	tab_1
