# Supplementary material for: The Effectiveness, Costs and Coastal Protection Benefits of Natural and Nature-Based Defences
Source: PLoS One. 2016 May 2;11(5):e0154735. doi: 10.1371/journal.pone.0154735 (PMC4852949; doi:10.1371/journal.pone.0154735)
Supplement: S4 Table — Metadata included within file. (TXT) [file pone.0154735.s011.txt]

Metadata
Column	Proj_ID	Exp_ID	Proj_Study	Exp_Study	Habitat	Country	Proj_lat	Proj_lon	Exp_lat	Exp_lon	Proj_width	Exp_width	Exp_depth	Exp_Hs	Proj_Rpercent	Proj_cost_per_m	Proj_Cost_Unit
Description	The project ID (from Table SI 3)	The field experiment ID (from Table SI 2)	The first author of the project report	The first author of the field experiment report	Habitat Type	Country of project and field experiment	Latitude of project	Longitude of project	Latitude of field experiment	Longitude of field experiment	Habitat width in project	Habitat width in field experiment	Average water depth at field experiment site	Control wave height at field experiment site	% wave reduction at project site, estimated from field measurements (see Materials and Methods)	Cost per metre coastline length of project, derived from reported cost and project size (see SI Methods)	Describes the unit by which project costs are reported (Total - total cost of project)
Unit	None	None	None	None	None	None	Decimal Degree	Decimal Degree	Decimal Degree	Decimal Degree	Metres	Metres	Metres	Metres	Percentage	US $	US $
Data
Proj_ID	Exp_ID	Proj_Study	Exp_Study	Habitat	Country	Proj_lat	Proj_lon	Exp_lat	Exp_lon	Proj_width	Exp_width	Exp_depth	Exp_Hs	Proj_Rpercent	Proj_cost_per_m	Proj_Cost_Unit
23	48	IFRC	Mazda	Mangrove	Vietnam	20.50888889	106.5827778	20.65611111	106.6858333	644	100	1.2	0.103283	81.02825968	65.10661036	Total
23	41	IFRC	Quartel	Mangrove	Vietnam	20.50888889	106.5827778	20.69	106.7919444	644	31.8	1.65	0.187038	74.93724951	65.10661036	Total
24	48	IFRC	Mazda	Mangrove	Vietnam	20.24972222	106.5708333	20.65611111	106.6858333	1500	100	1.2	0.103283	100	150.4726533	Total
25	48	IFRC	Mazda	Mangrove	Vietnam	20.68805556	106.7275	20.65611111	106.6858333	1000	100	1.2	0.103283	100	101.0972655	Total
25	41	IFRC	Quartel	Mangrove	Vietnam	20.68805556	106.7275	20.69	106.7919444	1000	31.8	1.65	0.187038	100	101.0972655	Total
26	48	IFRC	Mazda	Mangrove	Vietnam	20.32916667	106.5794444	20.65611111	106.6858333	1200	100	1.2	0.103283	100	82.73271733	Total
26	41	IFRC	Quartel	Mangrove	Vietnam	20.32916667	106.5794444	20.69	106.7919444	1200	31.8	1.65	0.187038	100	82.73271733	Total
36	50	ABPMER	Cooper	Salt Marsh	UK	52.962422	0.089861	53.01611111	0.208888889	377	425	3.65	0.116942	76.32489508	2495.835792	Total
38	51	EFTEC	Moller	Salt Marsh	UK	51.616747	0.824875	51.68222222	0.9425	355	163	0.68	0.168726	100	2026.230769	Total
38	52	EFTEC	Moller	Salt Marsh	UK	51.616747	0.824875	51.68222222	0.9425	355	10	0.65	0.261214	100	2026.230769	Total
44	56	ESA_PWA	BCDC	Salt Marsh	USA	37.72027778	-122.3197222	37.72027778	-122.3197222	60	152	0.82	0.303	35.56539864	2008.125	Total
50	51	OMReG	Moller	Salt Marsh	UK	51.7848	0.845569	51.68222222	0.9425	2800	163	0.68	0.168726	100	1598.639	Total
50	52	OMReG	Moller	Salt Marsh	UK	51.7848	0.845569	51.68222222	0.9425	2800	10	0.65	0.261214	100	1598.639	Total
